# Supplementary material for: Evaluation of non-canonical p53 functions in DNA replication and recombination for variant classification
Source: Cell Death Dis. 2026 Feb 28;17(1):292. doi: 10.1038/s41419-026-08463-0 (PMC13031496; doi:10.1038/s41419-026-08463-0)
Supplement: Supplementary file 2 — Supplementary Table 1 [file 41419_2026_8463_MOESM2_ESM.xlsx]

## Sheet: Tabelle1
Supplementary Table 1. Statistical analysis of results from DNA recombination, replication and PLA analysis.
		p-values
Position c.	Position short p.	Recombination		Replication (IdU track)		Replication (Track ratio)		Ori [%]		Coexpression norm WT/EV			Coexpression norm WT/WT			PLA
		WT (a)	EV (b)	WT (a)	EV (b)	WT (a)	EV (b)	WT (a)	EV (b)	WT/WT	EV/EV	WT/EV	WT/WT	EV/EV	WT/EV	WT	EV	V31I	R273H	G108S	S121P
(WT/EV)										0.0981	<0,0001		0.1415	<0,0001
WT			<0,0001		<0,0001		0.0505		0.6214		<0,0001	0.0981			0.1415		0.0723	0.0023	<0,0001	<0,0001	0.1124
EV		<0,0001		<0,0001		0.0505		0.6214		<0,0001		<0,0001	<0,0001	<0,0001	<0,0001	0.0723		<0,0001	0.0104	<0,0001	0.8639
c.26G>A	p.S9N	0.2851	<0,0001	0.4317	<0,0001	0.3195	0.9126	0.0238	0.0043	0.4751	<0,0001	0.2292	0.449	<0,0001	0.1974
c.91G>A	p.V31I	0.0134	<0,0001	<0,0001	<0,0001	0.0269	0.5482	0.2298	0.0465							0.0023	<0,0001		<0,0001	<0,0001
c.139C>T	p.P47S	0.1123	<0,0001	0.0006	<0,0001	<0,0001	<0,0001	0.3612	0.2017
c.215C>G	p.P72R	0.0545	<0,0001	0.5739	<0,0001	<0,0001	0.0001	0.7047	0.6654
c.266C>A	p.P89H	0.0005	0.0006	<0,0001	<0,0001	<0,0001	<0,0001	0.1133	0.1110
c.322G>A	p.G108S	0.6154	<0,0001	<0,0001	0.0011	0.3653	0.9823	0.0201	0.0044	0.6508	<0,0001	0.0983	0.6508	<0,0001	0.1186	<0,0001	<0,0001	<0,0001	<0,0001		<0,0001
c.323dupG	p.R110Pfs*39	<0,0001	0.8776	<0,0001	0.0966	0.01	<0,0001	0.7435	0.4201	0.8129	<0,0001	0.0592	0.652	<0,0001	0.0418
c.329G>A	p.R110H	0.0002	<0,0001	<0,0001	<0,0001	0.0001	0.0039	0.8280	0.9545
c.361T>C	p.S121P	0.0006	<0,0001	<0,0001	<0,0001	0.1737	0.6183	0.0028	0.0001	0.3865	<0,0001	0.0418	0.2224	<0,0001	0.0331	0.1124	0.8639	<0,0001	0.0057	<0,0001
c.472C>T	p.R158C	0.1112	<0,0001	0.9726	<0,0001	0.0135	0.0005	0.0740	0.0219	0.9145	<0,0001	0.1184	0.8797	<0,0001	0.0977
c.472C>G	p.R158G	<0,0001	0.0353	<0,0001	0.0022	<0,0001	<0,0001	0.2868	0.2221
c.473G>A	p.R158H	<0,0001	0.5776	0.0398	<0,0001	<0,0001	<0,0001	0.5641	0.7135
c.485T>G	p.I162S	<0,0001	0.0558	<0,0001	0.0007	0.0069	0.085	0.5579	0.6914
c.500A>C	p.Q167P	0.3405	<0,0001	<0,0001	0.0083	0.1674	0.0145	0.1882	0.0781	0.7962	<0,0001	0.1135	0.4894	<0,0001	0.0625
c.523C>T	p.R175C	<0,0001	0.0047	<0,0001	0.9166	0.0022	0.0288	0.0346	0.0087
c.524G>A	p.R175H	<0,0001	0.2371	<0,0001	0.163	0.0008	<0,0001	0.0001	<0.0001	0.7795	<0,0001	0.2665	0.9832	<0,0001	0.1532
c.572_574del	p.P191del	<0,0001	0.9271	<0,0001	<0,0001	0.0004	<0,0001	0.0038	0.0021	0.4216	<0,0001	0.0654	0.4749	<0,0001	0.0527
c.587G>A	p.R196Q	<0,0001	0.0083	0.328	<0,0001	0.426	0.8453	0.6889	0.9251
c.605G>A	p.R202H	0.035	<0,0001	0.0019	<0,0001	<0,0001	<0,0001	0.1253	0.0402
c.637C>T	p.R213X	<0,0001	0.6136	<0,0001	<0,0001	<0,0001	<0,0001	0.6425	0.3844
c.656C>T	p.P219L	<0,0001	0.4223	0.0001	<0,0001	<0,0001	0.0029	0.8262	0.5772
c.665C>T	p.P222L	<0,0001	0.0019	<0,0001	0.0221	<0,0001	0.0011	0.1224	0.0391
c.685T>G	p.C229G	<0,0001	<0,0001	0.4522	<0,0001	<0,0001	<0,0001	0.7705	0.4960
c.688A>G	p.T230A	<0,0001	<0,0001	<0,0001	<0,0001	<0,0001	0.0024	0.6483	0.7291
c.694A>C	p.I232L	<0,0001	<0,0001	0.0019	<0,0001	<0,0001	<0,0001	0.6382	0.8713
c.704A>G	p.N235S	0.0024	<0,0001	<0,0001	<0,0001	0.0324	0.4206	0.9473	0.8102
c.710T>C	p.M237T	<0,0001	0.2324	<0,0001	<0,0001	0.4679	0.077	0.8620	0.8677	0.0661	<0,0001	0.0005	0.0425	<0,0001	0.0008
c.733G>A	p.G245S	<0,0001	0.011	<0,0001	0.0069	0.4538	0.7266	0.2694	0.3961
c.738G>A	p.M246I	<0,0001	0.5366	<0,0001	<0,0001	<0,0001	<0,0001	0.8890	0.9155
c.743G>A	p.R248Q	<0,0001	0.0537	<0,0001	0.8467	<0,0001	<0,0001	0.3197	0.2908
c.818G>A	p.R273H	<0,0001	0.2386	<0,0001	0.2751	0.0002	0.0071	0.0308	0.0151	0.1983	<0,0001	>0,9999	0.3745	0.0008	0.8814	<0,0001	0.0104	<0,0001		<0,0001	0.0057
c.845G>A	p.R282Q	<0,0001	0.1861	0.0045	<0,0001	<0,0001	<0,0001	0.2837	0.6033
c.847C>T	p.R283C	<0,0001	0.2987	0.1607	<0,0001	<0,0001	<0,0001	0.3136	0.3223
c.848G>A	p.R283H	<0,0001	0.1085	<0,0001	0.8494	<0,0001	<0,0001	0.0619	0.0622
c.868C>T	p.R290C	<0,0001	0.0141	<0,0001	<0,0001	<0,0001	<0,0001	0.0522	0.0141
c.892G>A	p.E298K	<0,0001	<0,0001	0.021	<0,0001	0.0032	0.0383	0.4561	0.2306
c.990delT	p.Q331fs	<0,0001	0.0042	<0,0001	<0,0001	0.0005	0.0172	0.6919	0.7094
c.997C>T	p.R333C	<0,0001	<0,0001	<0,0001	<0,0001	0.5119	0.1072	0.0752	0.0278
c.1039G>A	p.A347T	<0,0001	0.8871	0.5258	<0,0001	0.1388	0.0126	0.7722	0.9799	0.951	0.0002	0.2308	0.8812	0.0002	0.1891
c.1079G>C	p.G360A	0.0052	<0,0001	0.003	<0,0001	0.7112	0.1419	0.5804	0.2996	0.3991	<0,0001	0.0315	0.7141	<0,0001	0.0625
c.1129A>C	p.T377P	0.8427	<0,0001	<0,0001	<0,0001	<0,0001	<0,0001	0.6004	0.6433
Legend to Supplementary Table 1: Table of TP53 variants, their genomic and protein alterations and p-values for differences between mean fold changes in Table 1, Fig. 2c, Fig. 3c, Fig. 5b, Supplementary Fig. 3c,d and Supplementary Fig. 6. Statistical analyses were performed by use of Kruskal-Wallis H test followed by Mann-Whitney U test, two-sided. p-values of variant-specific means versus contro…
Note that values highlighted in grey are marked in the corresponding graphs.
Note that asymmetry analyses of the DNA fiber spreading data in Supplementary Fig. 3b did not reveal significant differences via Kruskal-Wallis, therefore no p-values are listed for this analysis here.
Co-expression and PLA analysis was carried out for selected variants.
